# Supplementary material for: Unraveling 14-3-3 Proteins in C4 Panicoids with Emphasis on Model Plant Setaria italica Reveals Phosphorylation-Dependent Subcellular Localization of RS Splicing Factor
Source: PLoS One. 2015 Apr 7;10(4):e0123236. doi: 10.1371/journal.pone.0123236 (PMC4388342; doi:10.1371/journal.pone.0123236)
Supplement: S2 Table — (XLS) [file pone.0123236.s006.xls]

## Sheet: Table
Table S2. Characteristic features of 14-3-3 gene family members identified in C4 Panicoid crops
Crop	14-3-3 ID	Phytozome Identfier	Physical position on genome				Exons	Introns	Gene orientation	Protein length (aa)	Molecular weight (kDa)	pI	No. of (-)vely charged residues (Asp + Glu)	No. of (+)vely charged residues (Arg + Lys)	Instability index	Stable or unstable	Aliphatic Index	grand average of hydropathy (GRAVY)
			Chromosome	Start position (bp)	End Position (bp)	Length
Sorghum bicolor	Sb14-3-3_a	Sobic.005G183200	5	57053247	57058999	5753	6	5	-	247	27.9548	5.17	38	28	33.33	stable	82.96	-0.274
	Sb14-3-3_b	Sobic.006G108400	6	48692570	48696456	3887	5	4	+	261	29.6484	4.76	50	34	50.59	unstable	86.44	-0.488
	Sb14-3-3_c	Sobic.007G134000	7	54487330	54490486	3157	5	4	-	256	28.9285	4.79	49	32	50.16	unstable	85.82	-0.49
	Sb14-3-3_d	Sobic.007G186800	7	60706809	60710248	3440	5	4	-	253	28.6702	4.8	49	32	51.78	unstable	85.3	-0.505
	Sb14-3-3_e	Sobic.007G226100	7	64102649	64105091	2443	4	3	+	259	28.6132	4.84	45	31	35.57	stable	85.75	-0.28
Zea mays	Zm14-3-3_a	GRMZM2G107395_T01	1	22283210	22284981	1772	4	3	+	135	15.8439	5.07	22	18	44.45	unstable	79.56	-0.573
	Zm14-3-3_b	GRMZM2G153823_T01	1	196244790	196248367	3578	5	4	+	257	29.0075	4.81	48	31	49.19	unstable	86.65	-0.478
	Zm14-3-3_c	AC217050.4_FGT006	1	214899491	214901246	1756	5	4	-	256	28.9476	4.82	48	32	48.92	unstable	85.08	-0.508
	Zm14-3-3_d	GRMZM2G329740_T01	1	255639238	255646058	6821	14	13	+	799	88.4349	7.84	75	77	47.35	unstable	87.58	-0.174
	Zm14-3-3_e	AC197575.3_FGT008	2	32496378	32499262	2885	5	4	+	170	19.6788	5.4	21	18	45.99	unstable	62.47	-0.668
	Zm14-3-3_f	GRMZM2G102499_T01	2	41303279	41306867	3589	1	1	-	118	13.6345	5.09	24	19	45.92	unstable	92.54	-0.564
	Zm14-3-3_g	GRMZM2G179452_T01	2	202317395	202318932	1538	4	3	+	144	16.6289	4.9	23	16	33.45	stable	84.1	-0.322
	Zm14-3-3_h	GRMZM2G058364_T01	2	211175628	211184411	8784	14	13	-	572	63.169	8.47	59	63	39.32	stable	86.45	-0.24
	Zm14-3-3_i	GRMZM2G408768_T01	2	224904656	224907978	3323	5	4	+	266	29.3147	4.8	47	31	53.51	unstable	80.53	-0.468
	Zm14-3-3_j	GRMZM2G378515_T02	2	236255190	236260495	5306	12	11	+	669	74.3322	8.78	63	72	48.59	unstable	88.54	-0.161
	Zm14-3-3_k	GRMZM2G386590_T01	3	3515842	3519074	3233	5	4	+	511	54.702	9.18	48	60	52.33	unstable	78	-0.247
	Zm14-3-3_l	GRMZM2G145213_T01	4	5962321	5967839	5519	6	5	-	248	27.8948	5.27	38	29	33.87	stable	82.26	-0.262
	Zm14-3-3_m	GRMZM2G091155_T02	4	81702626	81706239	3614	5	4	-	256	28.8644	4.78	49	32	50.21	unstable	85.82	-0.505
	Zm14-3-3_n	GRMZM2G095397_T01	4	126342399	126344503	2105	3	2	+	345	38.6573	8.95	41	46	52.5	unstable	81.16	-0.346
	Zm14-3-3_o	GRMZM5G866082_T01	4	193608975	193612427	3453	5	4	+	252	28.5912	4.77	47	30	51.91	unstable	85.63	-0.512
	Zm14-3-3_p	GRMZM2G140545_T01	4	196903412	196904780	1369	4	3	+	259	28.6222	4.86	45	31	40.38	unstable	85.02	-0.299
	Zm14-3-3_q	GRMZM2G106424_T01	4	209797311	209800557	3247	5	4	+	268	29.543	4.8	47	31	51.41	unstable	81.04	-0.448
	Zm14-3-3_r	GRMZM2G107756_T01	6	75101749	75103690	1942	5	4	+	257	29.0335	4.76	48	29	49.84	unstable	87.74	-0.452
	Zm14-3-3_s	GRMZM2G358667_T01	6	81915950	81917882	1933	4	3	+	181	20.9665	9.79	19	31	39.2	stable	81.27	-0.335
	Zm14-3-3_t	GRMZM2G006207_T01	6	157578818	157581200	2383	5	4	+	254	28.8013	4.81	48	31	48.73	unstable	85.35	-0.478
	Zm14-3-3_u	GRMZM2G366778_T01	6	164997957	165011468	13512	9	8	-	611	67.8073	8.16	61	64	49.61	unstable	86.43	-0.219
	Zm14-3-3_v	GRMZM2G097856_T01	7	7070541	7083416	12876	10	9	-	594	65.5096	8.85	56	65	51.82	unstable	82.34	-0.253
	Zm14-3-3_w	GRMZM2G433551_T01	7	40334576	40341507	6932	16	15	+	485	54.6429	8.55	62	68	38.79	stable	77.18	-0.393
	Zm14-3-3_x	GRMZM2G305211_T02	7	159919660	159920834	1175	15	14	-	644	71.005	9.47	60	85	42.52	unstable	89.98	-0.158
	Zm14-3-3_y	GRMZM2G487136_T01	8	145658003	145667670	9668	21	20	-	761	84.2864	8.61	79	87	42.92	unstable	85.48	-0.217
	Zm14-3-3_z	GRMZM2G078641_T01	10	123105640	123109630	3991	11	10	+	900	97.5384	6.45	94	86	50.75	unstable	81.09	-0.29
Setaria italica	Si14-3-3_a	Si020196m	1	28883885	28885527	1643	5	4	+	262	29.6904	4.71	50	33	55.02	unstable	87.21	-0.482
	Si14-3-3_b	Si002635m	5	25767301	25771639	4339	5	4	-	256	28.9305	4.79	49	32	49.35	unstable	83.91	-0.518
	Si14-3-3_c	Si014314m	6	27582937	27586480	3544	5	4	-	256	28.8654	4.79	49	32	51.22	unstable	85.82	-0.494
	Si14-3-3_d	Si014301m	6	31191594	31194344	2751	4	3	-	259	28.6173	4.8	45	31	36.89	stable	83.82	-0.322
	Si14-3-3_e	Si014320m	6	34200200	34203484	3285	5	4	-	255	28.7673	4.79	49	32	52.14	unstable	85.02	-0.491
	Si14-3-3_f	Si010865m	7	22066645	22070182	3538	5	4	+	261	29.6554	4.75	50	33	50.08	unstable	86.05	-0.496
	Si14-3-3_g	Si026805m	8	28259836	28263062	3227	4	3	+	237	26.1875	5.07	38	28	53.51	unstable	84.18	-0.32
	Si14-3-3_h	Si026782m	8	33310402	33317983	7582	6	5	-	248	27.8308	5.19	38	29	29.67	stable	83.47	-0.213
