# Supplementary material for: Unraveling 14-3-3 Proteins in C4 Panicoids with Emphasis on Model Plant Setaria italica Reveals Phosphorylation-Dependent Subcellular Localization of RS Splicing Factor
Source: PLoS One. 2015 Apr 7;10(4):e0123236. doi: 10.1371/journal.pone.0123236 (PMC4388342; doi:10.1371/journal.pone.0123236)
Supplement: S3 Table — (XLS) [file pone.0123236.s007.xls]

## Sheet: Table
Table S3. Summary of functional domains present in the 14-3-3 proteins of C4 crop species
Crop	Sequence ID	14-3-3 (PF00244.15)			Calreticulin (PF00262.13)			F-box (PF00646.28)			RRM_1 (PF00076.17)			TIM (PF00121.13)			TSP9 (PF11493.3)			WCOR413 (PF05562.6)			zf-C3HC4 (PF00097.20)			zf-C3HC4_2 (PF13923.1)			zf-C3HC4_3 (PF13920.1)			zf-rbx1 (PF12678.2)			zf-RING_2 (PF13639.1)			zf-RING_5 (PF14634.1)
		Start	End	E-value	Start	End	E-value	Start	End	E-value	Start	End	E-value	Start	End	E-value	Start	End	E-value	Start	End	E-value	Start	End	E-value	Start	End	E-value	Start	End	E-value	Start	End	E-value	Start	End	E-value	Start	End	E-value
Sorghum bicolor	Sb14-3-3_a	4	236	1.8e-98	-	-	-	-	-	-	-	-	-	-	-	-	-	-	-	-	-	-	-	-	-	-	-	-	-	-	-	-	-	-	-	-	-	-	-	-
	Sb14-3-3_b	8	245	2.2e-119	-	-	-	-	-	-	-	-	-	-	-	-	-	-	-	-	-	-	-	-	-	-	-	-	-	-	-	-	-	-	-	-	-	-	-	-
	Sb14-3-3_c	3	240	5.6e-118	-	-	-	-	-	-	-	-	-	-	-	-	-	-	-	-	-	-	-	-	-	-	-	-	-	-	-	-	-	-	-	-	-	-	-	-
	Sb14-3-3_d	3	240	2.1e-117	-	-	-	-	-	-	-	-	-	-	-	-	-	-	-	-	-	-	-	-	-	-	-	-	-	-	-	-	-	-	-	-	-	-	-	-
	Sb14-3-3_e	9	246	7.4e-115	-	-	-	-	-	-	-	-	-	-	-	-	-	-	-	-	-	-	-	-	-	-	-	-	-	-	-	-	-	-	-	-	-	-	-	-
Zea mays	Zm14-3-3_a	1	115	6.4e-52	-	-	-	-	-	-	-	-	-	-	-	-	-	-	-	-	-	-	-	-	-	-	-	-	-	-	-	-	-	-	-	-	-	-	-	-
	Zm14-3-3_b	3	240	1.7e-115	-	-	-	-	-	-	-	-	-	-	-	-	-	-	-	-	-	-	-	-	-	-	-	-	-	-	-	-	-	-	-	-	-	-	-	-
	Zm14-3-3_c	3	240	5.1e-118	-	-	-	-	-	-	-	-	-	-	-	-	-	-	-	-	-	-	-	-	-	-	-	-	-	-	-	-	-	-	-	-	-	-	-	-
	Zm14-3-3_d	13	128	1e-44	-	-	-	-	-	-	-	-	-	-	-	-	-	-	-	653	787	1.6e-67	-	-	-	-	-	-	-	-	-	-	-	-	-	-	-	-	-	-
		136	228	2.3e-30
	Zm14-3-3_e	82	138	2.5e-19	-	-	-	-	-	-	-	-	-	-	-	-	-	-	-	-	-	-	-	-	-	-	-	-	-	-	-	-	-	-	-	-	-	-	-	-
	Zm14-3-3_f	8	118	2.4e-49	-	-	-	-	-	-	-	-	-	-	-	-	-	-	-	-	-	-	-	-	-	-	-	-	-	-	-	-	-	-	-	-	-	-	-	-
	Zm14-3-3_g	1	116	1e-58	-	-	-	-	-	-	-	-	-	-	-	-	-	-	-	-	-	-	-	-	-	-	-	-	-	-	-	-	-	-	-	-	-	-	-	-
	Zm14-3-3_h	442	486	1.3e-08	-	-	-	-	-	-	-	-	-	-	-	-	44	115	9.2e-18	-	-	-	-	-	-	-	-	-	-	-	-	-	-	-	-	-	-	-	-	-
	Zm14-3-3_i	8	249	8.3e-117	-	-	-	-	-	-	-	-	-	-	-	-	-	-	-	-	-	-	-	-	-	-	-	-	-	-	-	-	-	-	-	-	-	-	-	-
	Zm14-3-3_j	13	122	2.1e-43	-	-	-	-	-	-	-	-	-	-	-	-	-	-	-	544	665	2.7e-54	-	-	-	-	-	-	-	-	-	-	-	-	-	-	-	-	-	-
		123	237	8.1e-31
	Zm14-3-3_k	242	347	4.2e-19	-	-	-	-	-	-	-	-	-	-	-	-	-	-	-	-	-	-	143	184	1.3e-09	143	184	9.1e-11	140	190	2.7e-10	115	185	5e-14	141	185	2.3e-21	142	186	4e-10
		426	479	1.2e-18
	Zm14-3-3_l	4	236	3.2e-100	-	-	-	-	-	-	-	-	-	-	-	-	-	-	-	-	-	-	-	-	-	-	-	-	-	-	-	-	-	-	-	-	-	-	-	-
	Zm14-3-3_m	3	240	6.6e-118	-	-	-	-	-	-	-	-	-	-	-	-	-	-	-	-	-	-	-	-	-	-	-	-	-	-	-	-	-	-	-	-	-	-	-	-
	Zm14-3-3_n	191	336	4.5e-15	-	-	-	42	89	6.2e-10	-	-	-	-	-	-	-	-	-	-	-	-	-	-	-	-	-	-	-	-	-	-	-	-	-	-	-	-	-	-
	Zm14-3-3_o	3	240	4.7e-114	-	-	-	-	-	-	-	-	-	-	-	-	-	-	-	-	-	-	-	-	-	-	-	-	-	-	-	-	-	-	-	-	-	-	-	-
	Zm14-3-3_p	11	245	1.9e-114	-	-	-	-	-	-	-	-	-	-	-	-	-	-	-	-	-	-	-	-	-	-	-	-	-	-	-	-	-	-	-	-	-	-	-	-
	Zm14-3-3_q	8	249	2.1e-116	-	-	-	-	-	-	-	-	-	-	-	-	-	-	-	-	-	-	-	-	-	-	-	-	-	-	-	-	-	-	-	-	-	-	-	-
	Zm14-3-3_r	3	240	3.3e-112	-	-	-	-	-	-	-	-	-	-	-	-	-	-	-	-	-	-	-	-	-	-	-	-	-	-	-	-	-	-	-	-	-	-	-	-
	Zm14-3-3_s	103	180	5.2e-17	-	-	-	-	-	-	-	-	-	-	-	-	-	-	-	-	-	-	-	-	-	-	-	-	-	-	-	-	-	-	-	-	-	-	-	-
	Zm14-3-3_t	3	237	4.5e-111	-	-	-	-	-	-	-	-	-	-	-	-	-	-	-	-	-	-	-	-	-	-	-	-	-	-	-	-	-	-	-	-	-	-	-	-
	Zm14-3-3_u	13	209	2.3e-80	-	-	-	-	-	-	-	-	-	-	-	-	-	-	-	489	529	4.7e-18	-	-	-	-	-	-	-	-	-	-	-	-	-	-	-	-	-	-
																				540	599	3.5e-22
	Zm14-3-3_v	13	199	7.3e-79	-	-	-	-	-	-	-	-	-	-	-	-	-	-	-	466	540	1.4e-34	-	-	-	-	-	-	-	-	-	-	-	-	-	-	-	-	-	-
	Zm14-3-3_w	284	330	4e-09	102	202	5e-23	-	-	-	-	-	-	-	-	-	-	-	-	-	-	-	-	-	-	-	-	-	-	-	-	-	-	-	-	-	-	-	-	-
	Zm14-3-3_x	83	229	3.4e-56	-	-	-	-	-	-	-	-	-	276	387	4.2e-40	-	-	-	-	-	-	-	-	-	-	-	-	-	-	-	-	-	-	-	-	-	-	-	-
	Zm14-3-3_y	630	675	8.1e-09	-	-	-	-	-	-	-	-	-	-	-	-	44	118	7.7e-19	-	-	-	-	-	-	-	-	-	-	-	-	-	-	-	-	-	-	-	-	-
	Zm14-3-3_z	8	142	2.2e-61	-	-	-	-	-	-	731	778	3.2e-11	-	-	-	-	-	-	-	-	-	-	-	-	-	-	-	-	-	-	-	-	-	-	-	-	-	-	-
		146	255	2.7e-53
Setaria italica	Si14-3-3_a	9	246	2.6e-119	-	-	-	-	-	-	-	-	-	-	-	-	-	-	-	-	-	-	-	-	-	-	-	-	-	-	-	-	-	-	-	-	-	-	-	-
	Si14-3-3_b	3	240	6.1e-118	-	-	-	-	-	-	-	-	-	-	-	-	-	-	-	-	-	-	-	-	-	-	-	-	-	-	-	-	-	-	-	-	-	-	-	-
	Si14-3-3_c	3	240	7.7e-118	-	-	-	-	-	-	-	-	-	-	-	-	-	-	-	-	-	-	-	-	-	-	-	-	-	-	-	-	-	-	-	-	-	-	-	-
	Si14-3-3_d	9	246	5.3e-116	-	-	-	-	-	-	-	-	-	-	-	-	-	-	-	-	-	-	-	-	-	-	-	-	-	-	-	-	-	-	-	-	-	-	-	-
	Si14-3-3_e	3	240	3e-117	-	-	-	-	-	-	-	-	-	-	-	-	-	-	-	-	-	-	-	-	-	-	-	-	-	-	-	-	-	-	-	-	-	-	-	-
	Si14-3-3_f	8	245	5.5e-120	-	-	-	-	-	-	-	-	-	-	-	-	-	-	-	-	-	-	-	-	-	-	-	-	-	-	-	-	-	-	-	-	-	-	-	-
	Si14-3-3_g	8	235	1.6e-107	-	-	-	-	-	-	-	-	-	-	-	-	-	-	-	-	-	-	-	-	-	-	-	-	-	-	-	-	-	-	-	-	-	-	-	-
	Si14-3-3_h	4	237	2.8e-102	-	-	-	-	-	-	-	-	-	-	-	-	-	-	-	-	-	-	-	-	-	-	-	-	-	-	-	-	-	-	-	-	-	-	-	-
-	Not Present
