# Supplementary material for: Unraveling 14-3-3 Proteins in C4 Panicoids with Emphasis on Model Plant Setaria italica Reveals Phosphorylation-Dependent Subcellular Localization of RS Splicing Factor
Source: PLoS One. 2015 Apr 7;10(4):e0123236. doi: 10.1371/journal.pone.0123236 (PMC4388342; doi:10.1371/journal.pone.0123236)
Supplement: S4 Table — (XLS) [file pone.0123236.s008.xls]

## Sheet: Table
Table S4. Sequence logos for the conserved motifs of 14-3-3 proteins across the three C4 genomes
Motif No.	Width (aa)	Sites	Log Likelihood Ratio	E-value
1	50	30	3838	8.5e-1245
AY[KQ]AAQDIALA[ED]L[AP]PTHPIRLGLALNFSVFYYEILNSPD[RK]AC[NS]LAKQAFD
Motif No.	Width (aa)	Sites	Log Likelihood Ratio	E-value
2	22	31	1717	2.4e-509
EL[TS]VEERNLLSVAYKNVIGARR
Motif No.	Width (aa)	Sites	Log Likelihood Ratio	E-value
3	21	34	1596	2.8e-443
DSHLVPS[AS][TG][AG]AESKVFYLKMK
Motif No.	Width (aa)	Sites	Log Likelihood Ratio	E-value
4	41	27	2726	1.2e-834
WRI[IV]SSIEQKEE[GS]R[GK]NE[EA]H[VA]A[LSQ]I[KR][EA]YR[GS]KIE[AT]EL[SA][NR]ICDGI
Motif No.	Width (aa)	Sites	Log Likelihood Ratio	E-value
5	34	25	2243	1.9e-689
EAIS[EQ]LD[TS]LGEESYKDSTLIMQLLRDNLTLWTSD
Motif No.	Width (aa)	Sites	Log Likelihood Ratio	E-value
6	29	25	1861	2.1e-551
REENVYMAKLAEQAERYEEMVE[FY]MEKVA[KR]
Motif No.	Width (aa)	Sites	Log Likelihood Ratio	E-value
7	21	36	1697	1.2e-479
DYHRYLAEFK[TS]GAERK[DE][AS]AES
Motif No.	Width (aa)	Sites	Log Likelihood Ratio	E-value
8	15	22	656	6.8e-115
[TQ]EDG[AG][DE]E[GMI][KR][ED]A[SP]KGD
