# Supplementary material for: Unraveling 14-3-3 Proteins in C4 Panicoids with Emphasis on Model Plant Setaria italica Reveals Phosphorylation-Dependent Subcellular Localization of RS Splicing Factor
Source: PLoS One. 2015 Apr 7;10(4):e0123236. doi: 10.1371/journal.pone.0123236 (PMC4388342; doi:10.1371/journal.pone.0123236)
Supplement: S6 Table — (XLS) [file pone.0123236.s010.xls]

## Sheet: Table
Table S6. Gene Ontology annotation details of 14-3-3 proteins
S.No.	NIPGR ID	GO biological process	GO cellular component	GO molecular function
1	Sb14-3-3_a	gibberellic acid mediated signaling pathway; SCF complex assembly; DNA damage checkpoint; SCF-dependent proteasomal ubiquitin-dependent protein catabolic process; activation of tryptophan 5-monooxygenase activity;	chloroplast; cell wall; SCF ubiquitin ligase complex; intracellular organelle part; nucleus;	phospholipase A2 activity; protein domain specific binding; protein kinase C inhibitor activity;
2	Sb14-3-3_b	gibberellic acid mediated signaling pathway; defense response to bacterium; SCF complex assembly; DNA damage checkpoint; protein ubiquitination; brassinosteroid mediated signaling pathway; response to cadmium ion; SCF-dependent proteasomal ubiquitin-dependent protein catabolic process; activation of tryptophan 5-monooxygenase activity;	plant-type cell wall; cytosol; SCF ubiquitin ligase complex; nuclear envelope; chloroplast stroma; plasma membrane; mitochondrion;	phospholipase A2 activity; protein domain specific binding; protein kinase C inhibitor activity; ATP binding;
3	Sb14-3-3_c	gibberellic acid mediated signaling pathway; defense response to bacterium; SCF complex assembly; DNA damage checkpoint; protein ubiquitination; brassinosteroid mediated signaling pathway; response to cadmium ion; SCF-dependent proteasomal ubiquitin-dependent protein catabolic process; activation of tryptophan 5-monooxygenase activity	plant-type cell wall; cytosol; SCF ubiquitin ligase complex; nuclear envelope; chloroplast stroma; plasma membrane; mitochondrion;	phospholipase A2 activity; protein domain specific binding; protein kinase C inhibitor activity; ATP binding;
4	Sb14-3-3_d	gibberellic acid mediated signaling pathway; defense response to bacterium; SCF complex assembly; DNA damage checkpoint; protein ubiquitination; brassinosteroid mediated signaling pathway; response to cadmium ion; SCF-dependent proteasomal ubiquitin-dependent protein catabolic process; activation of tryptophan 5-monooxygenase activity;	plant-type cell wall; cytosol; SCF ubiquitin ligase complex; nuclear envelope; chloroplast stroma; plasma membrane; mitochondrion;	phospholipase A2 activity; protein domain specific binding; protein kinase C inhibitor activity; ATP binding;
5	Sb14-3-3_e	gibberellic acid mediated signaling pathway; defense response to bacterium; SCF complex assembly; DNA damage checkpoint; protein ubiquitination; brassinosteroid mediated signaling pathway; response to cadmium ion; SCF-dependent proteasomal ubiquitin-dependent protein catabolic process; activation of tryptophan 5-monooxygenase activity;	plant-type cell wall; cytosol; SCF ubiquitin ligase complex; nuclear envelope; chloroplast stroma; plasma membrane; mitochondrion;	phospholipase A2 activity; protein domain specific binding; protein kinase C inhibitor activity; ATP binding;
6	Zm14-3-3_a	gibberellic acid mediated signaling pathway; defense response to bacterium; SCF complex assembly; DNA damage checkpoint; protein ubiquitination; brassinosteroid mediated signaling pathway; response to cadmium ion; SCF-dependent proteasomal ubiquitin-dependent protein catabolic process; activation of tryptophan 5-monooxygenase activity;	plant-type cell wall; cytosol; SCF ubiquitin ligase complex; nuclear envelope; chloroplast stroma; plasma membrane; mitochondrion;	phospholipase A2 activity; protein domain specific binding; protein kinase C inhibitor activity; ATP binding;
7	Zm14-3-3_b	gibberellic acid mediated signaling pathway; defense response to bacterium; SCF complex assembly; DNA damage checkpoint; protein ubiquitination; brassinosteroid mediated signaling pathway; response to cadmium ion; SCF-dependent proteasomal ubiquitin-dependent protein catabolic process; activation of tryptophan 5-monooxygenase activity;	plant-type cell wall; cytosol; SCF ubiquitin ligase complex; nuclear envelope; chloroplast stroma; plasma membrane; mitochondrion;	phospholipase A2 activity; protein domain specific binding; protein kinase C inhibitor activity; ATP binding;
8	Zm14-3-3_c	gibberellic acid mediated signaling pathway; defense response to bacterium; SCF complex assembly; DNA damage checkpoint; protein ubiquitination; brassinosteroid mediated signaling pathway; response to cadmium ion; SCF-dependent proteasomal ubiquitin-dependent protein catabolic process; activation of tryptophan 5-monooxygenase activity;	plant-type cell wall; cytosol; SCF ubiquitin ligase complex; nuclear envelope; chloroplast stroma; plasma membrane; mitochondrion;	phospholipase A2 activity; protein domain specific binding; protein kinase C inhibitor activity; ATP binding;
9	Zm14-3-3_d	response to fructose stimulus; response to glucose stimulus; cold acclimation; response to sucrose stimulus; gibberellic acid mediated signaling pathway; cellular response to water deprivation; defense response to bacterium; SCF complex assembly; DNA damage checkpoint; brassinosteroid mediated signaling pathway; response to cadmium ion; SCF-dependent proteasomal ubiquitin-dependent protein catabo…	vacuolar membrane; plant-type cell wall; cytosol; SCF ubiquitin ligase complex; nuclear envelope; chloroplast stroma; plasma membrane; mitochondrion;	phospholipase A2 activity; protein domain specific binding; protein kinase C inhibitor activity; ATP binding;
10	Zm14-3-3_e	gibberellic acid mediated signaling pathway; SCF complex assembly; DNA damage checkpoint; SCF-dependent proteasomal ubiquitin-dependent protein catabolic process; activation of tryptophan 5-monooxygenase activity;	chloroplast; cell wall; SCF ubiquitin ligase complex; intracellular organelle part; nucleus;	phospholipase A2 activity; protein domain specific binding; protein kinase C inhibitor activity;
11	Zm14-3-3_f	gibberellic acid mediated signaling pathway; SCF complex assembly; DNA damage checkpoint; protein ubiquitination; response to cadmium ion; SCF-dependent proteasomal ubiquitin-dependent protein catabolic process; activation of tryptophan 5-monooxygenase activity;	cell wall; SCF ubiquitin ligase complex; nuclear envelope; chloroplast stroma; plasma membrane; mitochondrion;	phospholipase A2 activity; protein domain specific binding; protein kinase C inhibitor activity; ATP binding;
12	Zm14-3-3_g	gibberellic acid mediated signaling pathway; defense response to bacterium; SCF complex assembly; DNA damage checkpoint; protein ubiquitination; brassinosteroid mediated signaling pathway; response to cadmium ion; SCF-dependent proteasomal ubiquitin-dependent protein catabolic process; activation of tryptophan 5-monooxygenase activity;	plant-type cell wall; cytosol; SCF ubiquitin ligase complex; nuclear envelope; chloroplast stroma; plasma membrane; mitochondrion;	phospholipase A2 activity; protein domain specific binding; protein kinase C inhibitor activity; ATP binding;
13	Zm14-3-3_h	No Hit	intracellular membrane-bounded organelle; cytoplasmic part;	binding;
14	Zm14-3-3_i	gibberellic acid mediated signaling pathway; defense response to bacterium; SCF complex assembly; DNA damage checkpoint; protein ubiquitination; brassinosteroid mediated signaling pathway; response to cadmium ion; SCF-dependent proteasomal ubiquitin-dependent protein catabolic process; activation of tryptophan 5-monooxygenase activity	plant-type cell wall; cytosol; SCF ubiquitin ligase complex; nuclear envelope; chloroplast stroma; plasma membrane; mitochondrion;	phospholipase A2 activity; protein domain specific binding; protein kinase C inhibitor activity; ATP binding;
15	Zm14-3-3_j	response to fructose stimulus; response to glucose stimulus; cold acclimation; response to sucrose stimulus; gibberellic acid mediated signaling pathway; cellular response to water deprivation; SCF complex assembly; DNA damage checkpoint; response to cadmium ion; SCF-dependent proteasomal ubiquitin-dependent protein catabolic process; response to abscisic acid stimulus; activation of tryptophan 5…	vacuolar membrane; cell wall; SCF ubiquitin ligase complex; nuclear envelope; chloroplast stroma; plasma membrane; mitochondrion;	phospholipase A2 activity; protein domain specific binding; protein kinase C inhibitor activity; ATP binding;
16	Zm14-3-3_k	gibberellic acid mediated signaling pathway; SCF complex assembly; DNA damage checkpoint; protein ubiquitination; response to cadmium ion; SCF-dependent proteasomal ubiquitin-dependent protein catabolic process; activation of tryptophan 5-monooxygenase activity	cell wall; SCF ubiquitin ligase complex; nuclear envelope; chloroplast stroma; plasma membrane; mitochondrion;	zinc ion binding; phospholipase A2 activity; protein domain specific binding; protein kinase C inhibitor activity; ATP binding;
17	Zm14-3-3_l	gibberellic acid mediated signaling pathway; SCF complex assembly; DNA damage checkpoint; SCF-dependent proteasomal ubiquitin-dependent protein catabolic process; activation of tryptophan 5-monooxygenase activity	chloroplast; cell wall; SCF ubiquitin ligase complex; intracellular organelle part; nucleus;	phospholipase A2 activity; protein domain specific binding; protein kinase C inhibitor activity;
18	Zm14-3-3_m	gibberellic acid mediated signaling pathway; defense response to bacterium; SCF complex assembly; DNA damage checkpoint; protein ubiquitination; brassinosteroid mediated signaling pathway; response to cadmium ion; SCF-dependent proteasomal ubiquitin-dependent protein catabolic process; activation of tryptophan 5-monooxygenase activity	plant-type cell wall; cytosol; SCF ubiquitin ligase complex; nuclear envelope; chloroplast stroma; plasma membrane; mitochondrion;	phospholipase A2 activity; protein domain specific binding; protein kinase C inhibitor activity; ATP binding;
19	Zm14-3-3_n	gibberellic acid mediated signaling pathway; SCF complex assembly; SCF-dependent proteasomal ubiquitin-dependent protein catabolic process	cytoplasm; SCF ubiquitin ligase complex; nucleus;	protein kinase C inhibitor activity; protein binding;
20	Zm14-3-3_o	gibberellic acid mediated signaling pathway; defense response to bacterium; SCF complex assembly; DNA damage checkpoint; protein ubiquitination; brassinosteroid mediated signaling pathway; response to cadmium ion; SCF-dependent proteasomal ubiquitin-dependent protein catabolic process; activation of tryptophan 5-monooxygenase activity	plant-type cell wall; cytosol; SCF ubiquitin ligase complex; nuclear envelope; chloroplast stroma; plasma membrane; mitochondrion;	phospholipase A2 activity; protein domain specific binding; protein kinase C inhibitor activity; ATP binding;
21	Zm14-3-3_p	gibberellic acid mediated signaling pathway; defense response to bacterium; SCF complex assembly; DNA damage checkpoint; protein ubiquitination; brassinosteroid mediated signaling pathway; response to cadmium ion; SCF-dependent proteasomal ubiquitin-dependent protein catabolic process; activation of tryptophan 5-monooxygenase activity	plant-type cell wall; cytosol; SCF ubiquitin ligase complex; nuclear envelope; chloroplast stroma; plasma membrane; mitochondrion;	phospholipase A2 activity; protein domain specific binding; protein kinase C inhibitor activity; ATP binding;
22	Zm14-3-3_q	gibberellic acid mediated signaling pathway; defense response to bacterium; SCF complex assembly; DNA damage checkpoint; protein ubiquitination; brassinosteroid mediated signaling pathway; response to cadmium ion; SCF-dependent proteasomal ubiquitin-dependent protein catabolic process; activation of tryptophan 5-monooxygenase activity	plant-type cell wall; cytosol; SCF ubiquitin ligase complex; nuclear envelope; chloroplast stroma; plasma membrane; mitochondrion;	phospholipase A2 activity; protein domain specific binding; protein kinase C inhibitor activity; ATP binding;
23	Zm14-3-3_r	gibberellic acid mediated signaling pathway; defense response to bacterium; SCF complex assembly; DNA damage checkpoint; protein ubiquitination; brassinosteroid mediated signaling pathway; response to cadmium ion; SCF-dependent proteasomal ubiquitin-dependent protein catabolic process; activation of tryptophan 5-monooxygenase activity	plant-type cell wall; cytosol; SCF ubiquitin ligase complex; nuclear envelope; chloroplast stroma; plasma membrane; mitochondrion;	phospholipase A2 activity; protein domain specific binding; protein kinase C inhibitor activity; ATP binding;
24	Zm14-3-3_s	negative regulation of defense response; response to far red light; response to wounding; jasmonic acid mediated signaling pathway; gibberellic acid mediated signaling pathway; stomatal movement; defense response to fungus; defense response to bacterium; response to insect; SCF complex assembly; SCF-dependent proteasomal ubiquitin-dependent protein catabolic process; shade avoidance; regulation o…	SCF ubiquitin ligase complex; nucleus; mitochondrion;	protein domain specific binding; protein kinase C inhibitor activity; anion binding; small molecule binding;
25	Zm14-3-3_t	gibberellic acid mediated signaling pathway; defense response to bacterium; SCF complex assembly; DNA damage checkpoint; protein ubiquitination; brassinosteroid mediated signaling pathway; response to cadmium ion; SCF-dependent proteasomal ubiquitin-dependent protein catabolic process; activation of tryptophan 5-monooxygenase activity	plant-type cell wall; cytosol; SCF ubiquitin ligase complex; nuclear envelope; chloroplast stroma; plasma membrane; mitochondrion;	phospholipase A2 activity; protein domain specific binding; protein kinase C inhibitor activity; ATP binding;
26	Zm14-3-3_u	gibberellic acid mediated signaling pathway; defense response to bacterium; SCF complex assembly; DNA damage checkpoint; protein ubiquitination; brassinosteroid mediated signaling pathway; response to cadmium ion; SCF-dependent proteasomal ubiquitin-dependent protein catabolic process; response to carbohydrate stimulus; activation of tryptophan 5-monooxygenase activity	plant-type cell wall; cytosol; SCF ubiquitin ligase complex; nuclear envelope; chloroplast stroma; plasma membrane; mitochondrion;	phospholipase A2 activity; protein domain specific binding; protein kinase C inhibitor activity; ATP binding;
27	Zm14-3-3_v	gibberellic acid mediated signaling pathway; defense response to bacterium; SCF complex assembly; DNA damage checkpoint; protein ubiquitination; brassinosteroid mediated signaling pathway; response to cadmium ion; SCF-dependent proteasomal ubiquitin-dependent protein catabolic process; response to carbohydrate stimulus; activation of tryptophan 5-monooxygenase activity	plant-type cell wall; cytosol; SCF ubiquitin ligase complex; nuclear envelope; chloroplast stroma; plasma membrane; mitochondrion;	phospholipase A2 activity; protein domain specific binding; protein kinase C inhibitor activity; ATP binding;
28	Zm14-3-3_w	protein folding; multicellular organismal development; gibberellic acid mediated signaling pathway; response to salt stress; SCF complex assembly; response to cadmium ion; SCF-dependent proteasomal ubiquitin-dependent protein catabolic process; immune system process; sequestering of calcium ion; defense response; response to oxidative stress; cellular amino acid metabolic process	cytoplasmic membrane-bounded vesicle; endoplasmic reticulum lumen; vacuole; chloroplast; SCF ubiquitin ligase complex; endomembrane system; plasma membrane; nucleus; mitochondrion;	calcium ion binding; unfolded protein binding; carboxyl- or carbamoyltransferase activity; amino acid binding;
29	Zm14-3-3_x	water transport; galactose metabolic process; reductive pentose-phosphate cycle; photorespiration; indoleacetic acid biosynthetic process; regulation of protein localization; cysteine biosynthetic process; SCF complex assembly; SCF-dependent proteasomal ubiquitin-dependent protein catabolic process; pentose-phosphate shunt; protein ubiquitination; glycolysis; glycerol catabolic process; response …	thylakoid; vacuolar membrane; chloroplast stroma; cytosol; plasmodesma; chloroplast envelope; plant-type cell wall; plasma membrane; integral to membrane; Golgi cisterna membrane; mitochondrion; nuclear envelope; apoplast; SCF ubiquitin ligase complex;	UDP-glucose 4-epimerase activity; copper ion binding; triose-phosphate isomerase activity; UDP-arabinose 4-epimerase activity; phospholipase A2 activity; protein kinase C inhibitor activity; coenzyme binding; protein domain specific binding; ATP binding;
30	Zm14-3-3_y	response to carbohydrate stimulus; glycolysis	mitochondrion; 6-phosphofructokinase complex;	6-phosphofructokinase activity;
31	Zm14-3-3_z	SCF complex assembly; SCF-dependent proteasomal ubiquitin-dependent protein catabolic process; protein ubiquitination; intracellular transport; nucleic acid metabolic process; response to osmotic stress; defense response to bacterium; gibberellic acid mediated signaling pathway; activation of tryptophan 5-monooxygenase activity; organic substance transport; DNA damage checkpoint; response to cadm…	chloroplast stroma; cytosol; plant-type cell wall; plasma membrane; mitochondrion; nuclear envelope; SCF ubiquitin ligase complex;	metal ion binding; phospholipase A2 activity; protein kinase C inhibitor activity; structure-specific DNA binding; protein domain specific binding; ATP binding;
32	Si14-3-3_a	gibberellic acid mediated signaling pathway; defense response to bacterium; SCF complex assembly; DNA damage checkpoint; protein ubiquitination; brassinosteroid mediated signaling pathway; response to cadmium ion; SCF-dependent proteasomal ubiquitin-dependent protein catabolic process; activation of tryptophan 5-monooxygenase activity	plant-type cell wall; cytosol; SCF ubiquitin ligase complex; nuclear envelope; chloroplast stroma; plasma membrane; mitochondrion;	phospholipase A2 activity; protein domain specific binding; protein kinase C inhibitor activity; ATP binding;
33	Si14-3-3_b	gibberellic acid mediated signaling pathway; defense response to bacterium; SCF complex assembly; DNA damage checkpoint; protein ubiquitination; brassinosteroid mediated signaling pathway; response to cadmium ion; SCF-dependent proteasomal ubiquitin-dependent protein catabolic process; activation of tryptophan 5-monooxygenase activity	plant-type cell wall; cytosol; SCF ubiquitin ligase complex; nuclear envelope; chloroplast stroma; plasma membrane; mitochondrion;	phospholipase A2 activity; protein domain specific binding; protein kinase C inhibitor activity; ATP binding;
34	Si14-3-3_c	gibberellic acid mediated signaling pathway; defense response to bacterium; SCF complex assembly; DNA damage checkpoint; protein ubiquitination; brassinosteroid mediated signaling pathway; response to cadmium ion; SCF-dependent proteasomal ubiquitin-dependent protein catabolic process; activation of tryptophan 5-monooxygenase activity	plant-type cell wall; cytosol; SCF ubiquitin ligase complex; nuclear envelope; chloroplast stroma; plasma membrane; mitochondrion;	phospholipase A2 activity; protein domain specific binding; protein kinase C inhibitor activity; ATP binding;
35	Si14-3-3_d	gibberellic acid mediated signaling pathway; defense response to bacterium; SCF complex assembly; DNA damage checkpoint; protein ubiquitination; brassinosteroid mediated signaling pathway; response to cadmium ion; SCF-dependent proteasomal ubiquitin-dependent protein catabolic process; activation of tryptophan 5-monooxygenase activity	plant-type cell wall; cytosol; SCF ubiquitin ligase complex; nuclear envelope; chloroplast stroma; plasma membrane; mitochondrion;	phospholipase A2 activity; protein domain specific binding; protein kinase C inhibitor activity; ATP binding;
36	Si14-3-3_e	gibberellic acid mediated signaling pathway; defense response to bacterium; SCF complex assembly; DNA damage checkpoint; protein ubiquitination; brassinosteroid mediated signaling pathway; response to cadmium ion; SCF-dependent proteasomal ubiquitin-dependent protein catabolic process; activation of tryptophan 5-monooxygenase activity	plant-type cell wall; cytosol; SCF ubiquitin ligase complex; nuclear envelope; chloroplast stroma; plasma membrane; mitochondrion;	phospholipase A2 activity; protein domain specific binding; protein kinase C inhibitor activity; ATP binding;
37	Si14-3-3_f	gibberellic acid mediated signaling pathway; defense response to bacterium; SCF complex assembly; DNA damage checkpoint; protein ubiquitination; brassinosteroid mediated signaling pathway; response to cadmium ion; SCF-dependent proteasomal ubiquitin-dependent protein catabolic process; activation of tryptophan 5-monooxygenase activity	plant-type cell wall; cytosol; SCF ubiquitin ligase complex; nuclear envelope; chloroplast stroma; plasma membrane; mitochondrion;	phospholipase A2 activity; protein domain specific binding; protein kinase C inhibitor activity; ATP binding;
38	Si14-3-3_g	gibberellic acid mediated signaling pathway; defense response to bacterium; SCF complex assembly; DNA damage checkpoint; protein ubiquitination; brassinosteroid mediated signaling pathway; response to cadmium ion; SCF-dependent proteasomal ubiquitin-dependent protein catabolic process; activation of tryptophan 5-monooxygenase activity	plant-type cell wall; cytosol; SCF ubiquitin ligase complex; nuclear envelope; chloroplast stroma; plasma membrane; mitochondrion;	phospholipase A2 activity; protein domain specific binding; protein kinase C inhibitor activity; ATP binding;
39	Si14-3-3_h	gibberellic acid mediated signaling pathway; SCF complex assembly; DNA damage checkpoint; SCF-dependent proteasomal ubiquitin-dependent protein catabolic process; activation of tryptophan 5-monooxygenase activity	chloroplast; cell wall; SCF ubiquitin ligase complex; intracellular organelle part; nucleus;	phospholipase A2 activity; protein domain specific binding; protein kinase C inhibitor activity;
